# Supplementary material for: Impact of Iron Oxide on Anaerobic Digestion of Frass in Biogas and Methanogenic Archaeal Communities’ Analysis
Source: Biology (Basel). 2024 Jul 17;13(7):536. doi: 10.3390/biology13070536 (PMC11273746; doi:10.3390/biology13070536)
Supplement: Supplementary file 1 [file biology-13-00536-s001.zip]

Archive with 1 entries (1 files):
- biology-3069705-supplementary.pdf
